# Supplementary material for: A new species in the genus Acartia Dana, 1846 (Crustacea, Copepoda, Calanoida, Acartiidae) from the South Pacific coastal waters of Nadi Bay, Fiji
Source: Zookeys. 2019 Dec 2;893:69–89. doi: 10.3897/zookeys.893.38369 (PMC6901615; doi:10.3897/zookeys.893.38369)
Supplement: XML Treatment for Acartia nadiensis [file zookeys.893.38369-treatment1.xml]

<!DOCTYPE tp:taxon-treatment
  PUBLIC "-//TaxonX//DTD Taxonomic Treatment Publishing DTD v0 20100105//EN" "tax-treatment-NSO.dtd">
<tp:taxon-treatment xmlns:tp="http://www.plazi.org/taxpub"><tp:treatment-meta><kwd-group><label>Taxon classification</label><kwd><named-content xmlns:xlink="http://www.w3.org/1999/xlink" content-type="kingdom">Animalia</named-content></kwd><kwd><named-content xmlns:xlink="http://www.w3.org/1999/xlink" content-type="order">Calanoida</named-content></kwd><kwd><named-content xmlns:xlink="http://www.w3.org/1999/xlink" content-type="family">Acartiidae</named-content></kwd></kwd-group><mixed-citation publication-type="journal"><person-group><name><surname>Lee</surname><given-names>Seunghan</given-names></name><name><surname>Soh</surname><given-names>Ho Young</given-names></name><name><surname>Lee</surname><given-names>Wonchoel</given-names></name></person-group><article-title>A new species in the genus <italic><tp:taxon-name><tp:taxon-name-part taxon-name-part-type="genus" reg="Acartia">Acartia</tp:taxon-name-part></tp:taxon-name></italic> Dana, 1846 (<tp:taxon-name><tp:taxon-name-part taxon-name-part-type="subphylum">Crustacea</tp:taxon-name-part></tp:taxon-name>, <tp:taxon-name><tp:taxon-name-part taxon-name-part-type="subclass">Copepoda</tp:taxon-name-part></tp:taxon-name>, <tp:taxon-name><tp:taxon-name-part taxon-name-part-type="order">Calanoida</tp:taxon-name-part></tp:taxon-name>, <tp:taxon-name><tp:taxon-name-part taxon-name-part-type="family">Acartiidae</tp:taxon-name-part></tp:taxon-name>) from the South Pacific coastal waters of Nadi Bay, Fiji</article-title><source>Zookeys</source><day>02</day><month>12</month><year>2019</year><volume>893</volume><fpage>69</fpage><lpage>89</lpage><pub-id pub-id-type="doi">10.3897/zookeys.893.38369</pub-id></mixed-citation></tp:treatment-meta><tp:nomenclature><tp:taxon-name><object-id xmlns:xlink="http://www.w3.org/1999/xlink" content-type="arpha" xlink:type="simple">6B2D92AF-5283-55D5-8C12-4ADE57FCB614</object-id>
                <tp:taxon-name-part taxon-name-part-type="genus" reg="Acartia">Acartia</tp:taxon-name-part>
                <tp:taxon-name-part taxon-name-part-type="species" reg="nadiensis">nadiensis</tp:taxon-name-part>
                <object-id xmlns:xlink="http://www.w3.org/1999/xlink" content-type="zoobank" xlink:type="simple">http://zoobank.org/DD2852BB-7AAE-4B65-85F1-4A741FD85F7F</object-id>
              </tp:taxon-name><tp:taxon-status xmlns:xlink="http://www.w3.org/1999/xlink" xlink:type="simple">sp. nov.</tp:taxon-status><xref ref-type="fig" rid="F1">Figures 1</xref><xref ref-type="fig" rid="F2">, 2</xref><xref ref-type="fig" rid="F3">, 3</xref><xref ref-type="fig" rid="F4">, 4</xref><xref ref-type="fig" rid="F5">, 5</xref><xref ref-type="fig" rid="F6">, 6</xref><xref ref-type="fig" rid="F7">, 7</xref><xref ref-type="fig" rid="F8">, 8</xref></tp:nomenclature><tp:treatment-sec sec-type="type locality" id="SECID0EEGAE"><title>Type locality.</title><p>Coastal water (<named-content xmlns:xlink="http://www.w3.org/1999/xlink" content-type="dwc:verbatimCoordinates" xlink:type="simple"><named-content content-type="geo-json" specific-use="{&#34;type&#34;:&#34;Point&#34;,&#34;coordinates&#34;:[177.372467,-17.764133]}" id="NCID0ENGAE" xlink:type="simple">17°45.848'S, 177°22.348'E</named-content></named-content>), Nadi Bay, Fiji.</p></tp:treatment-sec><tp:treatment-sec sec-type="material" id="SECID0ESGAE"><title>Materials examined.</title><p>All specimens have been deposited in the Marine Biodiversity Institute of Korea (MABIK). Holotype 1♀ (MABIK CR00246502) and Allotype 1♂ (MABIK CR00246503) undissected and preserved in 70% ethanol. Paratype: 2♀♀ (MABIK CR00246504-CR00246505) dissected on 13 and 10 slides, respectively; 2♂♂ (MABIK CR00246506-CR00246507) dissected on 14 and 8 slides, respectively; 10♀♀ (MABIK CR00246508-CR00246517) and 4♂♂ (MABIK CR00246518-CR00246521) undissected and preserved in 70% ethanol. 4♀♀ and 4♂♂ dried, mounted on stub, and coated with platinum for <abbrev xmlns:xlink="http://www.w3.org/1999/xlink" xlink:title="scanning electron microscope" id="ABBRID0EYGAE" xlink:type="simple">SEM</abbrev>. All specimens are from the type locality and were collected by S. Lee on 10 October 2013. The illustrations are based on the paratypes (♀, MABIK CR00246504; ♂, MABIK CR00246506).</p></tp:treatment-sec><tp:treatment-sec sec-type="etymology" id="SECID0E3GAE"><title>Etymology.</title><p>The specific name refers to the type locality of Nadi bay, Fiji.</p></tp:treatment-sec><tp:treatment-sec sec-type="description" id="SECID0EBHAE"><title>Description of female.</title><p>Total body length 975–1050 μm (mean ± SD = 1018 ± 26 μm, <italic>n</italic> = 10, holotype 1015 μm) as measured from anterior margin of cephalosome to posterior margin of the caudal rami. Body surface armed with some sensillae (Fig. <xref ref-type="fig" rid="F1">1A</xref>). Prosome:urosome length ratio = 3.52:1.</p><fig id="F1" position="float" orientation="portrait"><object-id xmlns:xlink="http://www.w3.org/1999/xlink" content-type="doi" xlink:type="simple">10.3897/zookeys.893.38369.figure1</object-id><object-id xmlns:xlink="http://www.w3.org/1999/xlink" content-type="arpha" xlink:type="simple">D04EA0CA-8526-528E-8426-10A71BDC36A6</object-id><label>Figure 1.</label><caption><p><italic><tp:taxon-name><tp:taxon-name-part taxon-name-part-type="genus" reg="Acartia">Acartia</tp:taxon-name-part> <tp:taxon-name-part taxon-name-part-type="species" reg="nadiensis">nadiensis</tp:taxon-name-part></tp:taxon-name></italic> sp. nov. female. <bold>A</bold> Habitus, dorsal <bold>B</bold> habitus, lateral <bold>C</bold> urosome, ventral. Scale bars: in μm.</p></caption><graphic xmlns:xlink="http://www.w3.org/1999/xlink" xlink:href="zookeys-893-069-g001.jpg" position="float" orientation="portrait" xlink:type="simple" id="oo_361305.jpg"><uri content-type="original_file" xlink:type="simple">https://binary.pensoft.net/fig/361305</uri></graphic></fig><p>Prosome 5-segmented (Fig. <xref ref-type="fig" rid="F1">1A, B</xref>), cephalosome and first pedigerous somite completely separate; fourth and fifth pedigerous somite fused. Posterior corners of fifth pedigerous somite rounded, each with three spines. Rostral filaments thick and short (Figs <xref ref-type="fig" rid="F2">2A</xref>, <xref ref-type="fig" rid="F7">7A</xref>).</p><fig id="F2" position="float" orientation="portrait"><object-id xmlns:xlink="http://www.w3.org/1999/xlink" content-type="doi" xlink:type="simple">10.3897/zookeys.893.38369.figure2</object-id><object-id xmlns:xlink="http://www.w3.org/1999/xlink" content-type="arpha" xlink:type="simple">E35A8074-43F0-5820-B120-4576CAD3B867</object-id><label>Figure 2.</label><caption><p><italic><tp:taxon-name><tp:taxon-name-part taxon-name-part-type="genus" reg="Acartia">Acartia</tp:taxon-name-part> <tp:taxon-name-part taxon-name-part-type="species" reg="nadiensis">nadiensis</tp:taxon-name-part></tp:taxon-name></italic> sp. nov. female. <bold>A</bold> Rostrum and antennule (part, 1<sup>st</sup> to 8<sup>th</sup> segment) <bold>B</bold> antennule (part, 8<sup>th</sup> to 18<sup>th</sup> segment) <bold>C</bold> antenna <bold>D</bold> P5. Scale bars: in μm.</p></caption><graphic xmlns:xlink="http://www.w3.org/1999/xlink" xlink:href="zookeys-893-069-g002.jpg" position="float" orientation="portrait" xlink:type="simple" id="oo_361306.jpg"><uri content-type="original_file" xlink:type="simple">https://binary.pensoft.net/fig/361306</uri></graphic></fig><p>Urosome 3-segmented (Figs <xref ref-type="fig" rid="F1">1A–C</xref>, <xref ref-type="fig" rid="F7">7D–H</xref>, <xref ref-type="fig" rid="F8">8A</xref>), genital double somite slightly swollen anterolaterally, with paired gonopores ventromedially, each gonopore covered with pointed operculum; first and second urosomites each with four spines on posterodorsal margin. Caudal rami bearing short hairs on lateral margin. Proportional lengths of urosomites and caudal rami as 38:23:17:22 = 100.</p><p>Antennule incompletely 18-segmented (Fig. <xref ref-type="fig" rid="F2">2A, B</xref>), fourth to seventh segments partly fused on dorsal surface; ninth to eleventh segment each with one row of setules, twelfth segment with three rows of setules, thirteenth and seventeenth segment each with one row of setules; segmentation and setation patterns as follows: (1) I-[1], (2) II-VI-[5+ae], (3) VII-[1+ae], (4) VIII-XI-[4(1spiniform)+ae], (5) XII-[0], (6) XIII-[0], (7) XIV-XV-[2+ae], (8) XVI-[1+ae], (9) XVII-XVIII-[2+ae], (10) XIX-[1], (11) XX-[1], (12) XXI-[1+ae], (13) XXII-[1], (14) XXIII-[1], (15) XXIV-[2(1+1)], (16) XXV-[2(1+1)+ae], (17) XXVI-[2(1+1)], (18) XXVII-XXVIII-[4+ae].</p><p>Antenna (Fig. <xref ref-type="fig" rid="F2">2C</xref>): coxa with seta; basis and first endopodal segment fused to form elongated allobasis bearing eight setae medially and one seta terminally along inner marin, and spinular row on distal area; second endopodal segment elongated, with seven setae, rows of spinules on lateral margin; third exopododal segment short, with seven setae. Exopod 4-segmented; setation formula 1, 2, 2, 3.</p><p>Mandible: (Fig. <xref ref-type="fig" rid="F3">3A</xref>) coxa with well developed gnathobase bearing eleven teeth; basis with seta and row of setules on lateral and posterior margins; endopod 2-segmented, first endopodal segment with two setae, second segment with seven setae; exopod 5-segmented, setation formula as 1, 1, 1, 1, 2.</p><p>Maxillule: (Fig. <xref ref-type="fig" rid="F3">3B</xref>) precoxa and coxa incompletely fused, praecoxal arthrite with eight setae; coxal endite with three setae; one short seta and eight long setae on coxal epipodite; basal endite with one seta; basal exite with one seta; 1-segment exopod with two setae laterally and five setae terminally; endopod absent.</p><p>Maxilla: (Fig. <xref ref-type="fig" rid="F3">3C</xref>) precoxa and coxa incompletely fused, setation formula of endites 4, 2, 2, 3; basal endite with a seta and row of spinules on distal margin; endopod 3-segmented, with setation formula 2, 2, 3.</p><fig id="F3" position="float" orientation="portrait"><object-id xmlns:xlink="http://www.w3.org/1999/xlink" content-type="doi" xlink:type="simple">10.3897/zookeys.893.38369.figure3</object-id><object-id xmlns:xlink="http://www.w3.org/1999/xlink" content-type="arpha" xlink:type="simple">148F1423-C8DD-5984-A1AA-433FC38F4301</object-id><label>Figure 3.</label><caption><p><italic><tp:taxon-name><tp:taxon-name-part taxon-name-part-type="genus" reg="Acartia">Acartia</tp:taxon-name-part> <tp:taxon-name-part taxon-name-part-type="species" reg="nadiensis">nadiensis</tp:taxon-name-part></tp:taxon-name></italic> sp. nov. female. <bold>A</bold> Mandible <bold>B</bold> maxillule <bold>C</bold> maxilla <bold>D</bold> maxilliped. Scale bars: in μm.</p></caption><graphic xmlns:xlink="http://www.w3.org/1999/xlink" xlink:href="zookeys-893-069-g003.jpg" position="float" orientation="portrait" xlink:type="simple" id="oo_361307.jpg"><uri content-type="original_file" xlink:type="simple">https://binary.pensoft.net/fig/361307</uri></graphic></fig><p>Maxilliped (Fig. <xref ref-type="fig" rid="F3">3D</xref>) comprising syncoxa with six setae; basis with spiniform seta; endopod 2-segmented, first segment with three setae, second segment with two setae.</p><p>Legs 1–4 (Fig. <xref ref-type="fig" rid="F4">4A–D</xref>) biramous, each with 3-segmented exopod and 2-segmented endopod, and spinules along inner and outer margins as illustrated. Intercoxal sclerites well developed. Spine and setal formulae as follows:</p><fig id="F4" position="float" orientation="portrait"><object-id xmlns:xlink="http://www.w3.org/1999/xlink" content-type="doi" xlink:type="simple">10.3897/zookeys.893.38369.figure4</object-id><object-id xmlns:xlink="http://www.w3.org/1999/xlink" content-type="arpha" xlink:type="simple">358E5941-0599-5C2B-8C09-329B3FBAB391</object-id><label>Figure 4.</label><caption><p><italic><tp:taxon-name><tp:taxon-name-part taxon-name-part-type="genus" reg="Acartia">Acartia</tp:taxon-name-part> <tp:taxon-name-part taxon-name-part-type="species" reg="nadiensis">nadiensis</tp:taxon-name-part></tp:taxon-name></italic> sp. nov. female. <bold>A</bold> P1 <bold>B</bold> P2 <bold>C</bold> P3 <bold>D</bold> P4. Scale bars: in μm.</p></caption><graphic xmlns:xlink="http://www.w3.org/1999/xlink" xlink:href="zookeys-893-069-g004.jpg" position="float" orientation="portrait" xlink:type="simple" id="oo_361308.jpg"><uri content-type="original_file" xlink:type="simple">https://binary.pensoft.net/fig/361308</uri></graphic></fig><p>P5 (Figs <xref ref-type="fig" rid="F2">2D</xref>, <xref ref-type="fig" rid="F7">7B, C</xref>) symmetrical, 3-segmented; basis ovate, with outer seta; exopod tapering, thick, bent at midlength, distal portion serrated, base slightly swollen.</p></tp:treatment-sec><tp:treatment-sec sec-type="description" id="SECID0EDOAE"><title>Description of male.</title><p>Total body length 910–952 μm (mean ± SD = 931 ± 16 μm, <italic>n</italic> = 5, allotype 930 μm) measured from anterior margin of cephalosome to posterior margin of caudal rami. Body surface armed with some sensilla (Fig. <xref ref-type="fig" rid="F5">5A, B</xref>). Prosome:urosome length ratio = 3.12:1.</p><p>Prosome (Fig. <xref ref-type="fig" rid="F5">5A, B</xref>) 5-segmented. Rostral filaments thin (Figs <xref ref-type="fig" rid="F5">5A, B</xref>, <xref ref-type="fig" rid="F8">8B</xref>). Fifth prosomite with six spines on posterior margin.</p><fig id="F5" position="float" orientation="portrait"><object-id xmlns:xlink="http://www.w3.org/1999/xlink" content-type="doi" xlink:type="simple">10.3897/zookeys.893.38369.figure5</object-id><object-id xmlns:xlink="http://www.w3.org/1999/xlink" content-type="arpha" xlink:type="simple">0D3785FE-65FF-5F08-8104-C30FD01D35E6</object-id><label>Figure 5.</label><caption><p><italic><tp:taxon-name><tp:taxon-name-part taxon-name-part-type="genus" reg="Acartia">Acartia</tp:taxon-name-part> <tp:taxon-name-part taxon-name-part-type="species" reg="nadiensis">nadiensis</tp:taxon-name-part></tp:taxon-name></italic> sp. nov. male. <bold>A</bold> Habitus, dorsal <bold>B</bold> habitus, lateral <bold>C</bold> P5. Scale bars: in μm.</p></caption><graphic xmlns:xlink="http://www.w3.org/1999/xlink" xlink:href="zookeys-893-069-g005.jpg" position="float" orientation="portrait" xlink:type="simple" id="oo_361309.jpg"><uri content-type="original_file" xlink:type="simple">https://binary.pensoft.net/fig/361309</uri></graphic></fig><p>Urosome (Figs <xref ref-type="fig" rid="F6">6C, D</xref>, <xref ref-type="fig" rid="F8">8C–H</xref>) 5-segmented. Second urosomite with four spines on posterodorsal margin and two spines on posteroventral margin; pair of sensillae on dorsal surface. Third and fourth urosomites each with four spines on posterodorsal margin. Caudal rami bearing short hairs on lateral margin. Length proportions of urosomites to caudal rami as 16:31:21:7:12:14 = 100.</p><p>Left antennule 22-segmented (Fig. <xref ref-type="fig" rid="F6">6A</xref>). Segmentation and setation pattern as follows: (1) I-[1], (2) II-VII-[3+ae], (3) VIII-[2], (4) IX-[1+ae], (5) X-[2(1spinifrom)], (6) XI-[2+ae], (7) XII-[0], (8) XIII-[0], (9) XIV-[2(1spiniform)+ae], (10) XV-[1], (11) XVI-[1+ae], (12) XVII-[1], (13) XVIII-[1+ae], (14) XIX-[1], (15) XX-[1], (16) XXI-[1+ae], (17) XXII-[1], (18) XXIII-[1], (19) XXIV-[2(1+1)], (20) XXV-[2(1+1)+ae], (21) XXVI-[2(1+1)], (22) XXVII-XXVIII-[4+ae]. Right antennule 18-segmented (Fig. <xref ref-type="fig" rid="F6">6B</xref>), with geniculation with fourteenth and fifteenth segments. Segmentation and setation pattern as follows: (1) I-[1], (2) II-VII-[3+ae], (3) VIII-[2], (4) IX -[1+ae], (5) X-XI-[3(1spiniform)+ae], (6) XII-[0], (7) XIII-[0], (8) XIV-[2(1spiniform)+ae], (9) XV-[1], (10) XVI-[1+ae], (11) XVII-[1], (12) XVIII-[1+ae], (13) XIX-[1], (14) XX-[1], (15) XXI-XXIII-[3+ae], (16) XXIV-XXV-[4(2+2)+ae], (17) XXVI-[2(1+1)], (18) XXVII-XXVIII-[4+ae].</p><fig id="F6" position="float" orientation="portrait"><object-id xmlns:xlink="http://www.w3.org/1999/xlink" content-type="doi" xlink:type="simple">10.3897/zookeys.893.38369.figure6</object-id><object-id xmlns:xlink="http://www.w3.org/1999/xlink" content-type="arpha" xlink:type="simple">9C803A4E-5F24-576F-B4A0-43F684CC7546</object-id><label>Figure 6.</label><caption><p><italic><tp:taxon-name><tp:taxon-name-part taxon-name-part-type="genus" reg="Acartia">Acartia</tp:taxon-name-part> <tp:taxon-name-part taxon-name-part-type="species" reg="nadiensis">nadiensis</tp:taxon-name-part></tp:taxon-name></italic> sp. nov. male. <bold>A</bold> Antennule (left) <bold>B</bold> antennule (right) <bold>C</bold> urosome, dorsal <bold>D</bold> urosome, ventral. Scale bars: in μm.</p></caption><graphic xmlns:xlink="http://www.w3.org/1999/xlink" xlink:href="zookeys-893-069-g006.jpg" position="float" orientation="portrait" xlink:type="simple" id="oo_361310.jpg"><uri content-type="original_file" xlink:type="simple">https://binary.pensoft.net/fig/361310</uri></graphic></fig><p>Other mouthparts and P1–P4 as in female. P5 asymmetrical (Fig. <xref ref-type="fig" rid="F5">5C</xref>); intercoxal sclerite distinct. Left leg 4-segmented; basis armed with posterolateral seta and rounded lobe on posterior surface; exopod 2-segmented, exp-1 unarmed; exp-2 with hairs, and one spine with teeth on medial margin and one small spine distally. Right leg 5-segmented, basis armed with posterolateral seta. Exopod 3-segmented, exp-1 with long slender seta; exp-2 with oblong inner lobe bearing one spine on distal margin; exp-3 with one spine on medial margin and one spine distally.</p><fig id="F7" position="float" orientation="portrait"><object-id xmlns:xlink="http://www.w3.org/1999/xlink" content-type="doi" xlink:type="simple">10.3897/zookeys.893.38369.figure7</object-id><object-id xmlns:xlink="http://www.w3.org/1999/xlink" content-type="arpha" xlink:type="simple">3145D4EF-6046-52CA-829C-B6AF1FF0804B</object-id><label>Figure 7.</label><caption><p><italic><tp:taxon-name><tp:taxon-name-part taxon-name-part-type="genus" reg="Acartia">Acartia</tp:taxon-name-part> <tp:taxon-name-part taxon-name-part-type="species" reg="nadiensis">nadiensis</tp:taxon-name-part></tp:taxon-name></italic> sp. nov. Scanning electron micrographs. <bold>A</bold> Female, rostrum <bold>B</bold> female, P5 <bold>C</bold> female, P5, terminal spine <bold>D</bold> female, genital double-somite <bold>E</bold> female, genital field <bold>F</bold> female, 1<sup>st</sup> urosomite, dorsal view <bold>G</bold> female, 2<sup>nd</sup> urosomite, lateral view <bold>H</bold> female, caudal rami, dorsal view. Scale bars: in μm.</p></caption><graphic xmlns:xlink="http://www.w3.org/1999/xlink" xlink:href="zookeys-893-069-g007.jpg" position="float" orientation="portrait" xlink:type="simple" id="oo_361311.jpg"><uri content-type="original_file" xlink:type="simple">https://binary.pensoft.net/fig/361311</uri></graphic></fig><fig id="F8" position="float" orientation="portrait"><object-id xmlns:xlink="http://www.w3.org/1999/xlink" content-type="doi" xlink:type="simple">10.3897/zookeys.893.38369.figure8</object-id><object-id xmlns:xlink="http://www.w3.org/1999/xlink" content-type="arpha" xlink:type="simple">4180DBF9-316D-5CF4-9758-BA2F6C9CEBA5</object-id><label>Figure 8.</label><caption><p><italic><tp:taxon-name><tp:taxon-name-part taxon-name-part-type="genus" reg="Acartia">Acartia</tp:taxon-name-part> <tp:taxon-name-part taxon-name-part-type="species" reg="nadiensis">nadiensis</tp:taxon-name-part></tp:taxon-name></italic> sp. nov. Scanning electron micrographs. <bold>A</bold> Female, urosome and caudal rami, ventral view <bold>B</bold> male, rostrum <bold>C</bold> male, 1<sup>st</sup> urosomite <bold>D</bold> male, 2<sup>nd</sup>–4<sup>th</sup> urosomite, dorsal view <bold>E</bold> male, 1<sup>st</sup> urosomite, lateral view <bold>F</bold> male, 2<sup>nd</sup> urosomite, lateral view <bold>G</bold> male, 5<sup>th</sup> urosomite and caudal rami, dorsal view <bold>H</bold> male, 4<sup>th</sup> urosomite and caudal rami, ventral view. Scale bars: in μm.</p></caption><graphic xmlns:xlink="http://www.w3.org/1999/xlink" xlink:href="zookeys-893-069-g008.jpg" position="float" orientation="portrait" xlink:type="simple" id="oo_361312.jpg"><uri content-type="original_file" xlink:type="simple">https://binary.pensoft.net/fig/361312</uri></graphic></fig></tp:treatment-sec></tp:taxon-treatment>
